# Supplementary material for: Whole genome sequence analysis reveals high genetic variation of newly isolated Acidithiobacillus ferrooxidans IO-2C
Source: Sci Rep. 2019 Sep 10;9:13049. doi: 10.1038/s41598-019-49213-x (PMC6736930; doi:10.1038/s41598-019-49213-x)
Supplement: Supplementary file 2 — Dataset 1 [file 41598_2019_49213_MOESM2_ESM.xlsx]

## Sheet: Supplementary Table S1
Samples	Contig	Pos	Ref	Var	Score	Var_cov	Var_frac	Type	Ref_nt	Var_nt	Ref_nt_pos_change	Ref_aa_pos_change	Frameshift	Gene_ID	Locus_tag	Gene_name	Function	Upstream_feature	Downstream_feature	snpEff_type	snpEff_impact	Function
1:PE1	NC_011761	1574810	T	C	16741.3	510	0.98	Nonsyn	atg	Gtg	1A>G	Met1?		fig|243159.4.peg.1653	AFE_1810	ackA	Acetate kinase (EC 2.7.2.1)	Uncharacterized MFS-type transporter	Dihydrolipoamide acetyltransferase component of pyruvate dehydrogenase complex (EC 2.3.1.12)	start_lost	HIGH	TOMM biosynthesis dehydrogenase (protein B)
1:PE1	NC_011761	2544299	T	C	26087.1	787	1	Nonsyn	tga	Cga	355T>C	Ter119Argext*?		fig|243159.4.peg.2600	AFE_2859	arsR	Arsenical resistance operon repressor	Arsenite/antimonite:H+ antiporter ArsB	Arsenate reductase (EC 1.20.4.4) thioredoxin-coupled, LMWP family	stop_lost	HIGH	phosphatidylserine/phosphatidylglycerophosphate related protein
1:PE1	NC_011761	223554	CTTC	CC	9783.78	317	0.96	Deletion	cttccg	CCcg	821_822delTT	Leu274fs	yes	fig|243159.4.peg.235	AFE_0245	bioC	Malonyl-[acyl-carrier protein] O-methyltransferase (EC 2.1.1.197)	Pimeloyl-[acyl-carrier protein] methyl ester esterase BioH (EC 3.1.1.85)	Dethiobiotin synthase BioD (EC 6.3.3.3)	frameshift_variant	HIGH	Acetyltransferase, GNAT family
1:PE1	NC_011761	222731	GGGGA	AGTGG	17701.9	560	0.96	Nonsyn	tgggga	tAGTGG	758GGGGA>AGTGG	TrpGly253*		fig|243159.4.peg.234	AFE_0244	bioH	Pimeloyl-[acyl-carrier protein] methyl ester esterase BioH (EC 3.1.1.85)	8-amino-7-oxononanoate synthase (EC 2.3.1.47)	Malonyl-[acyl-carrier protein] O-methyltransferase (EC 2.1.1.197)	stop_gained	HIGH	Acetyltransferase, GNAT family
1:PE1	NC_011761	1908032	AT	ACTT	932.162	33	0.87	Insertion	tatcat	tACTTcat	1059_1060insCT	Tyr353_His354fs	yes	fig|243159.4.peg.1965	AFE_2155	cbbL2	Ribulose bisphosphate carboxylase (EC 4.1.1.39)	Formate hydrogenlyase subunit 7-like protein	Rubisco activation protein CbbQ	frameshift_variant	HIGH	Segregation and condensation protein B
1:PE1	NC_011761	1908034	CATC	CC	946.531	33	0.87	Deletion	catcag	CCag	1061_1062delAT	His354fs	yes	fig|243159.4.peg.1965	AFE_2155	cbbL2	Ribulose bisphosphate carboxylase (EC 4.1.1.39)	Formate hydrogenlyase subunit 7-like protein	Rubisco activation protein CbbQ	frameshift_variant	HIGH	Segregation and condensation protein B
1:PE1	NC_011761	307756	CCTT	CT	14462.9	456	0.95	Deletion	gcaagg	gcAG	787_788delAG	Arg263fs	yes	fig|243159.4.peg.345	AFE_0357	coaBC	Phosphopantothenoylcysteine decarboxylase (EC 4.1.1.36) / Phosphopantothenoylcysteine synthetase (EC 6.3.2.5)	Deoxyuridine 5'-triphosphate nucleotidohydrolase (EC 3.6.1.23)	UPF0758 family protein	frameshift_variant	HIGH	Spermidine synthase-like protein
1:PE1	NC_011761	307762	GG	GCAG	14421.8	449	0.93	Insertion	tccgca	tCTGCgca	782_783insTG	Ser261_Ala262fs	yes	fig|243159.4.peg.345	AFE_0357	coaBC	Phosphopantothenoylcysteine decarboxylase (EC 4.1.1.36) / Phosphopantothenoylcysteine synthetase (EC 6.3.2.5)	Deoxyuridine 5'-triphosphate nucleotidohydrolase (EC 3.6.1.23)	UPF0758 family protein	frameshift_variant	HIGH	Nudix-like NDP and NTP phosphohydrolase NudJ
1:PE1	NC_011761	532499	TGG	TG	16345.6	547	0.93	Deletion	gtgggt	gTGgt	10delG	Gly4fs	yes	fig|243159.4.peg.576	AFE_0601	cutE	Apolipoprotein N-acyltransferase / Copper homeostasis protein CutE	Magnesium and cobalt efflux protein CorC	TldE protein, part of TldE/TldD proteolytic complex	frameshift_variant	HIGH	Similar to phosphoglycolate phosphatase, clustered with ribosomal large subunit pseudouridine synthase C
1:PE1	NC_011761	871449	CC	CTGC	17178.7	562	0.96	Insertion	atgggc	atGCAGgc	1227_1228insCA	Met409_Gly410fs	yes	fig|243159.4.peg.914	AFE_0955	cydA	Cytochrome d ubiquinol oxidase subunit I (EC 1.10.3.-)	Cytochrome d ubiquinol oxidase subunit II (EC 1.10.3.-)	MBL-fold metallo-hydrolase superfamily	frameshift_variant	HIGH	Arsenical resistance operon repressor
1:PE1	NC_011761	871451	ATGG	AG	17705.9	568	0.97	Deletion	gccatg	gCTg	1224_1225delCA	Ala408fs	yes	fig|243159.4.peg.914	AFE_0955	cydA	Cytochrome d ubiquinol oxidase subunit I (EC 1.10.3.-)	Cytochrome d ubiquinol oxidase subunit II (EC 1.10.3.-)	MBL-fold metallo-hydrolase superfamily	frameshift_variant	HIGH	Choloylglycine hydrolase
1:PE1	NC_011761	2082869	C	A	19773.6	602	1	Nonsyn	gga	Tga	1741G>T	Gly581*		fig|243159.4.peg.2127	AFE_2337	dnaG	DNA primase DnaG	RNA polymerase sigma factor RpoD	Recombination inhibitory protein MutS2	stop_gained	HIGH	AmpG permease
1:PE1	NC_011761	1775126	ATT	GTC	515.763	18	1	Nonsyn	tga	tgGAC				fig|243159.4.peg.1852	AFE_2027	dusA	tRNA-dihydrouridine(20/20a) synthase (EC 1.3.1.91)	Transcriptional regulator, ArsR family	DNA topoisomerase IV subunit A (EC 5.99.1.3)	start_lost	HIGH	Lytic transglycosylase, catalytic
1:PE1	NC_011761	1973393	CC	CATC	3489.12	112	0.93	Insertion	ggccgg	GATGccgg	292_293insAT	Gly98_Arg99fs	yes	fig|243159.4.peg.2025	AFE_2222	gltX-1	Glutamyl-tRNA(Gln) synthetase (EC 6.1.1.24)	Cysteinyl-tRNA synthetase (EC 6.1.1.16)	Multimodular transpeptidase-transglycosylase (EC 2.4.1.129) (EC 3.4.-.-)	frameshift_variant	HIGH	Membrane-bound lytic murein transglycosylase B
1:PE1	NC_011761	2369560	TC	TGC	11259.8	369	0.93	Insertion	gag	GCAg	16_17insC	Glu6_Glu7fs	yes	fig|243159.4.peg.2423	AFE_2666	grpE	Heat shock protein GrpE	Chaperone protein DnaK	Heat-inducible transcription repressor HrcA	frameshift_variant	HIGH	Integrase, catalytic region
1:PE1	NC_011761	2752339	T	C	23014.2	696	1	Synon	caa	caG	1A>G	Met1?		fig|243159.4.peg.2793	AFE_3064	gshA	Glutamate--cysteine ligase (EC 6.3.2.2), divergent, of Alpha- and Beta-proteobacteria type	UPF0301 protein YqgE	Citrate synthase (si) (EC 2.3.3.1)	start_lost	HIGH	5-formyltetrahydrofolate cyclo-ligase (EC 6.3.3.2)
1:PE1	NC_011761	654111	CGGACATCGCTC	GTTTCACCGTCT	11690.5	368	0.97	Nonsyn	gcctag	gAGACGGTGAAAC				fig|243159.4.peg.703	AFE_0728	hemE	Uroporphyrinogen III decarboxylase (EC 4.1.1.37)	1-acyl-sn-glycerol-3-phosphate acyltransferase( EC:2.3.1.51 )	Glutamate synthase [NADPH] small chain (EC 1.4.1.13)	start_lost	HIGH	Cytochrome b561
1:PE1	NC_011761	643850	GCC	GC	14541	446	0.98	Deletion	ttgccg	ttGCg	8delC	Pro3fs	yes	fig|243159.4.peg.693	AFE_0718	hypB-1	[NiFe] hydrogenase nickel incorporation-associated protein HypB	[NiFe] hydrogenase nickel incorporation protein HypA	Uncharacterized amino acid permease, GabP family	frameshift_variant	HIGH	MotA/TolQ/ExbB proton channel
1:PE1	NC_011761	674179	G	A	20752.4	662	0.97	Synon	tga	tAa	3G>A	Met1?		fig|243159.4.peg.720	AFE_0745	ilvB	Acetolactate synthase large subunit (EC 2.2.1.6)	Recombination inhibitory protein MutS2	Ketol-acid reductoisomerase (NADP(+)) (EC 1.1.1.86)	start_lost	HIGH	DNA primase DnaG
1:PE1	NC_011761	2633768	GAT	GT	12856.5	435	0.96	Deletion	catcat	cACat	24delT	His8fs	yes	fig|243159.4.peg.2682	AFE_2946	msrA	Peptide-methionine (S)-S-oxide reductase MsrA (EC 1.8.4.11)	Peptide-methionine (R)-S-oxide reductase MsrB (EC 1.8.4.12)	Thiol:disulfide interchange protein DsbG precursor	frameshift_variant	HIGH	Inner-membrane proton/drug antiporter (MSF type) of tripartite multidrug efflux system
1:PE1	NC_011761	1207480	GGTT	GT	17907.8	603	0.96	Deletion	caacca	cACa	1233_1234delAC	Gln411fs	yes	fig|243159.4.peg.1276	AFE_1392	nadB	L-aspartate oxidase (EC 1.4.3.16)	tRNA-modifying protein YgfZ	RNA polymerase sigma factor RpoE	frameshift_variant	HIGH	DNA helicase, SNF2/RAD54 family
1:PE1	NC_011761	1207484	GC	GCAC	17537.7	598	0.95	Insertion	gggcaa	ggGTGCaa	1229_1230insGT	Gly410_Gln411fs	yes	fig|243159.4.peg.1276	AFE_1392	nadB	L-aspartate oxidase (EC 1.4.3.16)	tRNA-modifying protein YgfZ	RNA polymerase sigma factor RpoE	frameshift_variant	HIGH	Phosphomannomutase (EC 5.4.2.8)
1:PE1	NC_011761	1313703	CAGGTA	CA	226.694	28	0.61	Deletion	gtacctggc	gTGgc	854_857delTACC	Val285fs	yes	fig|243159.4.peg.1395	AFE_1516	nifN	Nitrogenase FeMo-cofactor scaffold and assembly protein NifN	Nitrogenase FeMo-cofactor carrier protein NifX	Nitrogenase FeMo-cofactor scaffold and assembly protein NifE	frameshift_variant	HIGH	HtrA protease/chaperone protein
1:PE1	NC_011761	1237812	G	A	17581.6	541	0.97	Nonsyn	tgg	tAg	26G>A	Trp9*		fig|243159.4.peg.1314	AFE_1435	phoR	Phosphate regulon sensor protein PhoR (SphS) (EC 2.7.13.3)	ATP-dependent RNA helicase RhlE (EC 3.6.4.13)	Phosphate ABC transporter, substrate-binding protein PstS (TC 3.A.1.7.1)	stop_gained	HIGH	Aldehyde dehydrogenase (EC 1.2.1.3)
1:PE1	NC_011761	375764	A	G	17298	537	1	Nonsyn	cat	cGt	1A>G	Met1?		fig|243159.4.peg.412	AFE_0431	rluD	LSU rRNA pseudouridine(1911/1915/1917) synthase (EC 5.4.99.23)	Outer membrane beta-barrel assembly protein BamD	1,2-dihydroxy-3-keto-5-methylthiopentene dioxygenase (EC 1.13.11.54)	start_lost	HIGH	Similar to phosphoglycolate phosphatase, clustered with ribosomal large subunit pseudouridine synthase C
1:PE1	NC_011761	2282079	CCATCCACGCATCCACGCATCCACGA	CCATCCACGCATCCACGA	9554.7	312	0.95	Deletion	gcccatccacgcatccacgcatccacgaat	gcCCATCCACGCATCCACGAat	1091_1098delCATCCACG	Ala364fs	yes	fig|243159.4.peg.2330	AFE_2566	rodA	Rod shape-determining protein RodA	Peptidoglycan D,D-transpeptidase MrdA (EC 3.4.16.4)	D-alanyl-D-alanine carboxypeptidase (EC 3.4.16.4)	frameshift_variant	HIGH	Integrase, catalytic region
1:PE1	NC_011761	819844	T	C	21915.4	678	0.97	Nonsyn	atg	aCg	2T>C	Met1?		fig|243159.4.peg.866	AFE_0903	rpsA	SSU ribosomal protein S1p	Cytidylate kinase (EC 2.7.4.25)	Integration host factor beta subunit	start_lost	HIGH	Excinuclease ABC subunit A
1:PE1	NC_011761	1829049	T	A	259.391	9	1	Nonsyn	aaa	Taa	1813A>T	Lys605*		fig|243159.4.peg.1899	AFE_2080	sppA	Signal peptide peptidase SppA (protease 4)	phosphatidylserine/phosphatidylglycerophosphate related protein	Malto-oligosyltrehalose synthase (EC 5.4.99.15)	stop_gained	HIGH	Chromosome (plasmid) partitioning protein ParB
1:PE1	NC_011761	23581	A	G	16572.7	517	0.96	Synon	gca	gcG	1A>G	Met1?		fig|243159.4.peg.21	AFE_0021	sun	16S rRNA (cytosine(967)-C(5))-methyltransferase (EC 2.1.1.176)	Methionyl-tRNA formyltransferase (EC 2.1.2.9)	Two-component system sensor histidine kinase	start_lost	HIGH	Integrase, catalytic region
1:PE1	NC_011761	103548	CC	CTC	17559.7	593	0.94	Insertion	gcctgc	gCTCtgc	717_718insT	Ala239_Cys240fs	yes	fig|243159.4.peg.111			RND efflux system, inner membrane transporter	CzcABC family efflux RND transporter, membrane fusion protein	RND efflux system, inner membrane transporter	frameshift_variant	HIGH	Manganese transport protein MntH
1:PE1	NC_011761	1295362	CATGCCATTGC	TTTACCACTGT	8053.83	249	0.94											ABC transporter, substrate-binding protein (cluster 8, B12/iron complex)	ABC-type Fe3+-siderophore transport system permease component	start_lost	HIGH	Cytochrome d ubiquinol oxidase subunit I (EC 1.10.3.-)
1:PE1	NC_011761	1296406	CTT	CTTT	4982.09	156	0.99	Insertion										ABC-type Fe3+-siderophore transport system permease component	Cobalt-zinc-cadmium resistance protein	frameshift_variant	HIGH	Cytochrome d ubiquinol oxidase subunit I (EC 1.10.3.-)
1:PE1	NC_011761	1304283	CAGT	CT	15387.2	487	0.94	Deletion	actgcc	AGcc	962_963delCT	Thr321fs	yes	fig|243159.4.peg.1382	AFE_1503		TOMM biosynthesis dehydrogenase (protein B)	Ankyrin	Nitrogenase stabilizing/protective protein NifW	frameshift_variant	HIGH	Glycine dehydrogenase [decarboxylating] (glycine cleavage system P2 protein) (EC 1.4.4.2)
1:PE1	NC_011761	1304287	AT	ACCT	14449.7	485	0.94	Insertion	catact	cAGGTact	959_960insGG	His320_Thr321fs	yes	fig|243159.4.peg.1382	AFE_1503		TOMM biosynthesis dehydrogenase (protein B)	Ankyrin	Nitrogenase stabilizing/protective protein NifW	frameshift_variant	HIGH	L-aspartate oxidase (EC 1.4.3.16)
1:PE1	NC_011761	1312720	T	C	15178	447	1	Nonsyn	atg	Gtg	1A>G	Met1?		fig|243159.4.peg.1393	AFE_1514		NifX-associated protein	Uncharacterized protein RPC_4456	Nitrogenase FeMo-cofactor carrier protein NifX	start_lost	HIGH	L-aspartate oxidase (EC 1.4.3.16)
1:PE1	NC_011761	1340807	TGAC	GGAT	11877.2	379	0.97	Synon	gctgac	gcGGAT	910TGAC>GGAT	Ter304Glyext*?		fig|243159.4.peg.1428	AFE_1551		Sucrose phosphate synthase	Small-conductance mechanosensitive channel	sucrose synthase	stop_lost	HIGH	GTP-binding protein Era
1:PE1	NC_011761	1387958	GAA	GA	15607.6	1280	0.62	Deletion	tttcaa	tTCaa	806delT	Phe269fs	yes	fig|243159.4.peg.1467			Integrase, catalytic region	ABC-type efflux pump membrane fusion component YbhG	Insertion element IS401 (Burkholderia multivorans) transposase	frameshift_variant	HIGH	Cobalt-zinc-cadmium resistance protein
1:PE1	NC_011761	1592387	T	C	16948.5	526	0.98	Nonsyn	atg	Gtg	1A>G	Met1?		fig|243159.4.peg.1670	AFE_1827		Membrane-bound lytic murein transglycosylase B	Methylthioadenosine deaminase (EC 3.5.4.31)	NLP/P60 protein	start_lost	HIGH	TOMM biosynthesis dehydrogenase (protein B)
1:PE1	NC_011761	1668410	TGA	CGG	20456.7	628	1	Nonsyn	tga	CGG	691TGA>CGG	Ter231Argext*?		fig|243159.4.peg.1751			Murein endolytic transglycosylase MltG	Aminodeoxychorismate lyase (EC 4.1.3.38)	Murein endolytic transglycosylase MltG	stop_lost	HIGH	NifX-associated protein
1:PE1	NC_011761	1699788	G	A	500.594	15	1	Nonsyn	cag	Tag	1306C>T	Gln436*		fig|243159.4.peg.1783	AFE_1948		Membrane-fusion protein	CzcABC family efflux RND transporter, transmembrane protein	CzcABC family efflux RND transporter, outer membrane protein	stop_gained	HIGH	Nitrogenase FeMo-cofactor scaffold and assembly protein NifN
1:PE1	NC_011761	1736641	GCC	GCCC	18258.4	592	0.95	Insertion	cggcgc	cGGGCgc	16_17insG	Arg6_Arg7fs	yes	fig|243159.4.peg.1812	AFE_1979		Thioredoxin	TonB family protein	Exodeoxyribonuclease VII large subunit (EC 3.1.11.6)	frameshift_variant	HIGH	LRV (FeS)4 cluster domain protein clustered with nitrogenase cofactor synthesis
1:PE1	NC_011761	1762356	AGCACCAGA	AA	5337.33	187	0.96	Deletion	cagcaccagacg	cAAcg	162_168delGCACCAG	Gln54fs	yes	fig|243159.4.peg.1841	AFE_2015		Acetyltransferase, GNAT family	4-carboxymuconolactone decarboxylase domain/alkylhydroperoxidase AhpD family core domain protein	tRNA-Arg-ACG	frameshift_variant	HIGH	Transcriptional regulator
1:PE1	NC_011761	1762365	CG	CAATTG	5489.7	187	0.96	Insertion	acgagccaa	aCAATTGagccaa	171_172insAATT	Thr57_Ser58fs	yes	fig|243159.4.peg.1841	AFE_2015		Acetyltransferase, GNAT family	4-carboxymuconolactone decarboxylase domain/alkylhydroperoxidase AhpD family core domain protein	tRNA-Arg-ACG	frameshift_variant	HIGH	Lytic transglycosylase, catalytic
1:PE1	NC_011761	1892432	AGG	AGGG	18788.1	623	0.93	Insertion	gaggga	gAGGGga	1769_1770insG	Gly590_Thr591fs	yes	fig|243159.4.peg.1949	AFE_2138		Putative protease	Isochorismatase (EC 3.3.2.1)	2',3'-cyclic-nucleotide 2'-phosphodiesterase, Bsub YmdB	frameshift_variant	HIGH	Glycosyl transferase, group 1
1:PE1	NC_011761	1892489	A	G	23104.7	700	0.99	Nonsyn	tag	tGg	1823A>G	Ter608Trpext*?		fig|243159.4.peg.1949	AFE_2138		Putative protease	Isochorismatase (EC 3.3.2.1)	2',3'-cyclic-nucleotide 2'-phosphodiesterase, Bsub YmdB	stop_lost	HIGH	Glycosyl transferase, group 1
1:PE1	NC_011761	1893814	AGTCCAT	GGTACAA	16912.9	497	0.94	Nonsyn	atggactat	TTGTACCat	1ATGGACT>TTGTACC	MetAspTyr1?		fig|243159.4.peg.1951	AFE_2140		5-formyltetrahydrofolate cyclo-ligase (EC 6.3.3.2)	2',3'-cyclic-nucleotide 2'-phosphodiesterase, Bsub YmdB	protein of unknown function DUF710	start_lost	HIGH	Smr protein/MutS2-like
1:PE1	NC_011761	1899571	C	T	20476.1	617	0.99	Nonsyn	cag	Tag	487C>T	Gln163*		fig|243159.4.peg.1958	AFE_2148		Transcriptional regulator, MerR family	GTP-binding and nucleic acid-binding protein YchF	Hydrogenase-4 component B	stop_gained	HIGH	mechanosensitive ion channel family protein
1:PE1	NC_011761	1928021	CA	CGCGAA	17790	578	0.96	Insertion	cgtgaaacc	cgTTCGCGaaacc	153_154insTCGC	Arg51_Glu52fs	yes	fig|243159.4.peg.1981	AFE_2174		Nudix-like NDP and NTP phosphohydrolase NudJ	Adenosine (5')-pentaphospho-(5'')-adenosine pyrophosphohydrolase	SSU rRNA pseudouridine(516) synthase (EC 5.4.99.19)	frameshift_variant	HIGH	Endonuclease III (EC 4.2.99.18)
1:PE1	NC_011761	1928024	GGGTAA	GA	17797	582	0.97	Deletion	gttacccgt	gTCgt	147_150delTACC	Val49fs	yes	fig|243159.4.peg.1981	AFE_2174		Nudix-like NDP and NTP phosphohydrolase NudJ	Adenosine (5')-pentaphospho-(5'')-adenosine pyrophosphohydrolase	SSU rRNA pseudouridine(516) synthase (EC 5.4.99.19)	frameshift_variant	HIGH	Pyruvate kinase (EC 2.7.1.40)
1:PE1	NC_011761	2067674	TAT	TT	13694.8	432	0.96	Deletion	tat	TT	44delA	Tyr15fs	yes	fig|243159.4.peg.2116	AFE_2321		Luciferase-like monooxygenase	3'-to-5' oligoribonuclease (orn)	NAD-dependent epimerase/dehydratase	frameshift_variant	HIGH	Membrane-fusion protein
1:PE1	NC_011761	212155	T	C	23524.8	704	1	Nonsyn	tga	Cga	772T>C	Ter258Argext*?		fig|243159.4.peg.224	AFE_0234		Glycosyl transferase, family 2:TPR repeat	Glycosyl transferase, family 2	Lipopolysaccharide core heptosyltransferase I	stop_lost	HIGH	Thioredoxin
1:PE1	NC_011761	2160808	TGGTGT	TGGTGTT	427.636	19	0.37	Insertion	aacaccatt	aAACACCAtt	625_626insA	Asn209_Thr210fs	yes	fig|243159.4.peg.2200	AFE_2413		Mobile element protein	Pyruvate,water dikinase	protein of unknown function DUF497	frameshift_variant	HIGH	Transcriptional regulator, AcrR family
1:PE1	NC_011761	2266653	ATT	ATTT	15755.8	518	0.94	Insertion										Glycine cleavage system H protein like protein HTH_1874	Uncharacterized protein HTH_1875	frameshift_variant	HIGH	tRNA-dihydrouridine(20/20a) synthase (EC 1.3.1.91)
1:PE1	NC_011761	240087	A	G	19834.1	609	1	Nonsyn	atg	Gtg	1A>G	Met1?		fig|243159.4.peg.258	AFE_0266		Hopene-associated glycosyltransferase HpnB	Type IV pilus assembly ATPase component PilU	Sulfide:quinone oxidoreductase, Type VI	start_lost	HIGH	Integrase, catalytic region
1:PE1	NC_011761	2427940	TAT	TAAT	18009	579	0.96	Insertion	catatg	cATTAtg	23_24insT	His8_Met9fs	yes	fig|243159.4.peg.2478	AFE_2724		sterol binding protein	Uncharacterized protease YhbU	putative oxidoreductase, nitronate monooxygenase family	frameshift_variant	HIGH	Integrase, catalytic region
1:PE1	NC_011761	2509960	CGGGGGGA	CGGGGGA	18590	575	0.99	Deletion	ttccccccg	tTCCCCCG	480delC	Phe160fs	yes	fig|243159.4.peg.2569	AFE_2827		L,D-transpeptidase	Uncharacterized amino acid permease, GabP family	23S rRNA (uracil(1939)-C(5))-methyltransferase (EC 2.1.1.190)	frameshift_variant	HIGH	Xylulose-5-phosphate phosphoketolase (EC 4.1.2.9) @ Fructose-6-phosphate phosphoketolase (EC 4.1.2.22)
1:PE1	NC_011761	2563872	G	T	389.377	12	1	Nonsyn	gaa	Taa	19G>T	Glu7*		fig|243159.4.peg.2621	AFE_2883		Choloylglycine hydrolase	Uracil-DNA glycosylase, family 4 (EC 3.2.2.27)	Programmed cell death toxin MazF	stop_gained	HIGH	Signal peptide peptidase SppA (protease 4)
1:PE1	NC_011761	2728939	ATGCC	GAGCT	17165	517	0.94	Nonsyn	atgccg	GAGCTg	1ATGCC>GAGCT	MetPro1?		fig|243159.4.peg.2766	AFE_3037		YrbA protein	Efflux ABC transporter, permease protein	Glutaredoxin-related protein	start_lost	HIGH	Aldehyde dehydrogenase (EC 1.2.1.3)
1:PE1	NC_011761	2728968	GCG	GG	16239.7	545	0.95	Deletion	gggcga	ggGGa	31delC	Arg11fs	yes	fig|243159.4.peg.2766	AFE_3037		YrbA protein	Efflux ABC transporter, permease protein	Glutaredoxin-related protein	frameshift_variant	HIGH	Putative protease
1:PE1	NC_011761	2747581	GCCCCCT	GCCCCCCT	11382.3	400	0.96	Insertion										periplasmic/7TM domain sensor diguanylate cyclase	Dihydroorotase (EC 3.5.2.3)	frameshift_variant	HIGH	Putative protease
1:PE1	NC_011761	2857897	CAAAAAAAAC	CAAAAAAAC	10201.2	330	0.93	Deletion	atcaaaaaaaac	atCAAAAAAAC	314delA	Asn105fs	yes	fig|243159.4.peg.2892			Mobile element protein	transposase, IS5 family	Mobile element protein	frameshift_variant	HIGH	Transcriptional regulator, MerR family
1:PE1	NC_011761	2897342	ACA	AA	14813.9	466	0.96	Deletion	cctgtc	ccTTc	307delG	Val103fs	yes	fig|243159.4.peg.2924	AFE_3215		Lipoprotein	tRNA-5-carboxymethylaminomethyl-2-thiouridine(34) synthesis protein MnmG	Methyltransferase type 12	frameshift_variant	HIGH	Ribulose bisphosphate carboxylase (EC 4.1.1.39)
1:PE1	NC_011761	2916145	GTAC	GC	3873.51	147	0.91	Deletion	agtacg	aGCg	279_280delTA	Ser93fs	yes	fig|243159.4.peg.2944	AFE_3237		Hydrolase PA4440, alpha/beta fold family	Efflux ABC transporter, ATP-binding protein	Ferredoxin, 2Fe-2S	frameshift_variant	HIGH	Ribulose bisphosphate carboxylase (EC 4.1.1.39)
1:PE1	NC_011761	347463	GCC	GC	14325.1	453	0.96	Deletion	gggccg	ggGCg	689delC	Pro230fs	yes	fig|243159.4.peg.378	AFE_0396		FIG007959: peptidase, M16 family	Polyribonucleotide nucleotidyltransferase (EC 2.7.7.8)	Hydroxyacylglutathione hydrolase (EC 3.1.2.6)	frameshift_variant	HIGH	Nudix-like NDP and NTP phosphohydrolase NudJ
1:PE1	NC_011761	347473	GG	GCG	14747.1	454	0.93	Insertion	ggg	GCGg	698_699insC	Gly233_Ala234fs	yes	fig|243159.4.peg.378	AFE_0396		FIG007959: peptidase, M16 family	Polyribonucleotide nucleotidyltransferase (EC 2.7.7.8)	Hydroxyacylglutathione hydrolase (EC 3.1.2.6)	frameshift_variant	HIGH	Similar to phosphoglycolate phosphatase, clustered with ribosomal large subunit pseudouridine synthase C
1:PE1	NC_011761	549446	A	G	19870.3	601	1	Nonsyn	atg	Gtg	1A>G	Met1?		fig|243159.4.peg.593	AFE_0617		Lipid A export permease/ATP-binding protein MsbA	Glycosyl transferase, group 1	UDP-glucose 6-dehydrogenase (EC 1.1.1.22)	start_lost	HIGH	Glutamyl-tRNA(Gln) synthetase (EC 6.1.1.24)
1:PE1	NC_011761	622117	CGG	CG	16251.6	523	0.92	Deletion	cccgga	cCGga	68delC	Pro23fs	yes	fig|243159.4.peg.668	AFE_0692		Putative formate dehydrogenase oxidoreductase protein	Sulfur carrier protein FdhD	sigma-54-dependent transcriptional regulator	frameshift_variant	HIGH	Transposase, Franean1_6319 family
1:PE1	NC_011761	727975	A	G	20373	633	0.97	Nonsyn	atg	aCg	2T>C	Met1?		fig|243159.4.peg.778	AFE_0800		Lysophospholipid acyltransferase	FIG027190: Putative transmembrane protein	FIGfam138462: Acyl-CoA synthetase, AMP-(fatty) acid ligase	start_lost	HIGH	Type I restriction-modification system, DNA-methyltransferase subunit M (EC 2.1.1.72)
1:PE1	NC_011761	732924	GGGCGACC	AGGCCAAG	7551.88	241	1	Nonsyn	cgggtcgcccga	cgCTTGGCCTga	1785GGTCGCCC>CTTGGCCT	ArgValAlaArg595*		fig|243159.4.peg.783	AFE_0806		Penicillin acylase (EC 3.5.1.11)	GH3 auxin-responsive promoter	Periplasmic aromatic aldehyde oxidoreductase, FAD binding subunit YagS	stop_gained	HIGH	Type I restriction-modification system, DNA-methyltransferase subunit M (EC 2.1.1.72)
1:PE1	NC_011761	732947	AGG	AG	6943.01	233	1	Deletion	gtcctg	gtCTg	1767delC	Val589fs	yes	fig|243159.4.peg.783	AFE_0806		Penicillin acylase (EC 3.5.1.11)	GH3 auxin-responsive promoter	Periplasmic aromatic aldehyde oxidoreductase, FAD binding subunit YagS	frameshift_variant	HIGH	Type I restriction-modification system, DNA-methyltransferase subunit M (EC 2.1.1.72)
1:PE1	NC_011761	733125	G	A	10523.9	325	0.99	Nonsyn	cag	Tag	1591C>T	Gln531*		fig|243159.4.peg.783	AFE_0806		Penicillin acylase (EC 3.5.1.11)	GH3 auxin-responsive promoter	Periplasmic aromatic aldehyde oxidoreductase, FAD binding subunit YagS	stop_gained	HIGH	Type I restriction-modification system, DNA-methyltransferase subunit M (EC 2.1.1.72)
1:PE1	NC_011761	733774	CC	CGC	3733.91	129	0.98	Insertion	tgggta	tGCGgta	941_942insC	Trp314_Val315fs	yes	fig|243159.4.peg.783	AFE_0806		Penicillin acylase (EC 3.5.1.11)	GH3 auxin-responsive promoter	Periplasmic aromatic aldehyde oxidoreductase, FAD binding subunit YagS	frameshift_variant	HIGH	AAA+ ATPase superfamily protein YifB/ComM, associated with DNA recombination
1:PE1	NC_011761	744860	CAATG	AGATA	19293.7	585	0.94											Chloride channel protein	Transcriptional regulator, LysR family	start_lost	HIGH	ATP/GTP-binding protein
1:PE1	NC_011761	745747	C	T	16947.7	520	0.98	Nonsyn	cga	Tga	886C>T	Arg296*		fig|243159.4.peg.791	AFE_0817		Transcriptional regulator, LysR family	Chloride channel protein	Lead, cadmium, zinc and mercury transporting ATPase (EC 3.6.3.3) (EC 3.6.3.5)	stop_gained	HIGH	Heat shock protein GrpE
1:PE1	NC_011761	781643	G	A	492.371	15	1	Nonsyn	atg	atA	3G>A	Met1?		fig|243159.4.peg.824	AFE_0857		Transcriptional regulator, Crp/Fnr family	tRNA-Cys-GCA	DUF488 family protein SAV0238	start_lost	HIGH	Glutathione S-transferase (EC 2.5.1.18)
1:PE1	NC_011761	782406	GTGTTCAG	CTGCCCAA	15188.3	447	0.96				411CTGAACAC>TTGGGCAG	AlaTer137AlaTrpext*?						Transcriptional regulator, Crp/Fnr family	DUF488 family protein SAV0238	stop_lost	HIGH	Type I restriction-modification system, DNA-methyltransferase subunit M (EC 2.1.1.72)
1:PE1	NC_011761	782421	CGGGGGGC	CGGGGGC	15459.6	482	0.99	Deletion	tcgccccccgat	tcGCCCCCGat	397delC	Pro133fs	yes	fig|243159.4.peg.825	AFE_0858		DUF488 family protein SAV0238	Transcriptional regulator, Crp/Fnr family	Ferredoxin reductase	frameshift_variant	HIGH	L,D-transpeptidase
1:PE1	NC_011761	899843	CGG	CG	18134.4	573	0.97	Deletion	gcggga	gCGga	1429delG	Gly477fs	yes	fig|243159.4.peg.941	AFE_0982		Glycine dehydrogenase [decarboxylating] (glycine cleavage system P2 protein) (EC 1.4.4.2)	Glycine dehydrogenase [decarboxylating] (glycine cleavage system P1 protein) (EC 1.4.4.2)	Efflux ABC transporter, permease/ATP-binding protein	frameshift_variant	HIGH	D-alanyl-D-alanine carboxypeptidase (EC 3.4.16.4)
																						Peptide-methionine (S)-S-oxide reductase MsrA (EC 1.8.4.11)
																						16S rRNA (cytosine(967)-C(5))-methyltransferase (EC 2.1.1.176)
																						Phosphoenolpyruvate-protein phosphotransferase of PTS system (EC 2.7.3.9)
																						3-deoxy-D-manno-octulosonate 8-phosphate phosphatase (EC 3.1.3.45)
																						Glutamate--cysteine ligase (EC 6.3.2.2), divergent, of Alpha- and Beta-proteobacteria type
																						Iron-sulfur cluster insertion protein ErpA
																						Oxygen-insensitive NAD(P)H nitroreductase (EC 1.-.-.-) / Dihydropteridine reductase (EC 1.5.1.34)
																						GTP-binding protein EngB
																						Short-chain dehydrogenase/reductase SDR?
																						D-lactate dehydrogenase (EC 1.1.1.28)
																						D-lactate dehydrogenase (EC 1.1.1.28)
																						transposase, IS5 family
																						Mobile element protein
																						Lipoprotein
																						SMP-30/Gluconolaconase/LRE domain protein
																						Hydrolase PA4440, alpha/beta fold family
																						Two-component system response regulator OmpR
																						Hydroxymethylpyrimidine phosphate kinase ThiD (EC 2.7.4.7)
																						Hydroxymethylpyrimidine phosphate kinase ThiD (EC 2.7.4.7)
																						integral membrane sensor signal transduction histidine kinase
																						integral membrane sensor signal transduction histidine kinase
																						SSU rRNA (adenine(1518)-N(6)/adenine(1519)-N(6))-dimethyltransferase (EC 2.1.1.182)
																						23S rRNA (adenine(2030)-N(6))-methyltransferase (EC 2.1.1.266)
																						Glycosyl transferase, family 2:TPR repeat
																						Pimeloyl-[acyl-carrier protein] methyl ester esterase BioH (EC 3.1.1.85)
																						Malonyl-[acyl-carrier protein] O-methyltransferase (EC 2.1.1.197)
																						DNA gyrase subunit B (EC 5.99.1.3)
																						Hopene-associated glycosyltransferase HpnB
																						Phosphopantothenoylcysteine decarboxylase (EC 4.1.1.36) / Phosphopantothenoylcysteine synthetase (EC 6.3.2.5)
																						Phosphopantothenoylcysteine decarboxylase (EC 4.1.1.36) / Phosphopantothenoylcysteine synthetase (EC 6.3.2.5)
																						DNA translocase FtsK
																						FIG007959: peptidase, M16 family
																						FIG007959: peptidase, M16 family
																						LSU rRNA pseudouridine(1911/1915/1917) synthase (EC 5.4.99.23)
																						Apolipoprotein N-acyltransferase / Copper homeostasis protein CutE
																						Lipid A export permease/ATP-binding protein MsbA
																						Transcriptional regulator, Xre family
																						Intracellular protease
																						Transcriptional regulator, MarR family
																						Transcriptional regulator, MarR family
																						Serine acetyltransferase (EC 2.3.1.30)
																						Serine acetyltransferase (EC 2.3.1.30)
																						Transposase
																						Threonine dehydratase biosynthetic (EC 4.3.1.19)
																						Uroporphyrinogen III decarboxylase (EC 4.1.1.37)
																						Acetolactate synthase large subunit (EC 2.2.1.6)
																						Adenosine deaminase (EC 3.5.4.4)
																						Adenosine deaminase (EC 3.5.4.4)
																						Xanthine and CO dehydrogenases maturation factor, XdhC/CoxF family
																						Polysaccharide deacetylase
																						Lysophospholipid acyltransferase
																						Penicillin acylase (EC 3.5.1.11)
																						Penicillin acylase (EC 3.5.1.11)
																						Penicillin acylase (EC 3.5.1.11)
																						Penicillin acylase (EC 3.5.1.11)
																						Chloride channel protein
																						Transcriptional regulator, LysR family
																						Type I restriction-modification system, restriction subunit R (EC 3.1.21.3)
																						Type I restriction-modification system, restriction subunit R (EC 3.1.21.3)
																						Transcriptional regulator, Crp/Fnr family
																						DUF488 family protein SAV0238

## Sheet: Title Page 
Whole genome sequence analysis reveals high genetic variation of newly isolated Acidithiobacillus ferrooxidans IO-2C
Anila Fariq1, 2, John C Blazier3, Azra Yasmin1, Terry J. Gentry2, Youjun Deng2
1 Microbiology & Biotechnology Research Lab, Department of Biotechnology,
Fatima Jinnah Women University, Rawalpindi, 46000, Pakistan
2 Department of Soil and Crop Sciences, Texas A&M University, College Station, TX, 77843, USA
3 Texas A&M Institute of Genome Sciences and Society, Texas A&M University, College Station, TX, 77843, USA
*Corresponding author
Email: azrayasmin@fjwu.edu.pk
